# Supplementary material for: Targeted SNP discovery in Atlantic salmon (Salmo salar) genes using a 3'UTR-primed SNP detection approach
Source: BMC Genomics. 2010 Dec 15;11:706. doi: 10.1186/1471-2164-11-706 (PMC3053593; doi:10.1186/1471-2164-11-706)
Supplement: Additional file 1 — A complete overview of all SNPs and DIPs discovered, the dbSNP submitter (ss) accession numbers as well as the corresponding FLIc accession numbers from GenBank. [file 1471-2164-11-706-S1.XLS]

## Sheet: Ark1
Nr	Clone ID	ss# dbSNP	FLIc acc# Genbank	Method used	Localisation within gene	Polymorphism
1	HM4_0556	179319972	BT043810	UTR	UTR	G/T
2	HM4_0605	179319973	BT043504	UTR	UTR	A/G
3	HM4_0605	179319974	BT043504	UTR	UTR	DIP
4	HM4_0643	179319975	BT043506.1	UTR	UTR	C/T
5	HM4_0203	179319976	BT043497	in silico	intron	A/G
6	HM4_0253	179319977	BT043821.1	in silico	intron	DIP
7	HM4_0646	179319978	BT043508	UTR	UTR	A/G
8	HM4_0647	179319979	BT043509	UTR	UTR	DIP
9	HM4_0647	179319980	BT043509	UTR	UTR	G/C
10	HM4_0647	179319981	BT043509	UTR	UTR	G/C
11	HM4_0685	179319982	BT043888.1	In silico	intron	C/T
12	HM4_0685	179319983	BT043888.1	In silico	exon	C/T
13	HM4_0685	179319984	BT043888.1	in silico	exon	G/T
14	HM4_0754	179319985	BT043914.1	In silico	UTR	A/G
15	HM4_1253	179319986	BT043521	UTR	UTR	A/G
16	HM4_1341	179319987	BT043855.1	In silico	UTR	G/T
17	HM4_1383	179319988	BT043818.1	In silico	UTR	A/G
18	HM4_1433	179319989	BT043526	in silico	intron	C/T
19	HM4_1433	179319990	BT043526	in silico	exon	A/C
20	HM4_1724	179319991	BT043938.1	UTR	UTR	C/T
21	HM4_1783	179319992	BT043534	UTR	UTR	A/C
22	HM4_1807	179319993	BT043535	UTR	UTR	C/T
23	HM4_1821	179319994	BT043939.1	In silico	exon	C/T
24	HM4_1821	179319995	BT043939.1	in silico	exon	C/T
25	HM4_1821	179319996	BT043939.1	in silico	exon	A/G
26	HM4_1823	179319997	BT043537	In silico	UTR	G/C
27	HM4_1823	179319998	BT043537	in silico	UTR	C/T
28	HM4_1852	179319999	BT043540	UTR	UTR	A/G
29	HM4_1902	179320000	BT043541	UTR	UTR	C/T
30	HM4_1902	179320001	BT043541	UTR	UTR	A/G
31	HM4_1922	179320002	BT043544	in silico	UTR	A/T
32	HM4_1930	179320003	BT043545	UTR	UTR	C/T
33	HM4_2132	179320004	BT043552	UTR	UTR	A/C
34	HM4_2160	179320005	BT043553	in silico	exon	C/T
35	HM4_2225	179320006	BT043555	UTR	UTR	DIP
36	HM4_2253	179320007	BT043558	UTR	UTR	DIP
37	HM4_2283	179320008	BT043833.1	In silico	exon	A/C
38	HM4_2321	179320009	BT043564	UTR	UTR	A/C
39	HM4_2326	179320010	BT043565	UTR	UTR	A/T
40	HM4_2328	179320011	BT043566	UTR	UTR	G/T
41	HM4_2469	179320012	BT043572	UTR	UTR	G/C
42	HM4_2469	179320013	BT043572	UTR	UTR	A/T
43	HM4_2469	179320014	BT043572	UTR	UTR	DIP
44	HM4_2628	179320015	BT043578	UTR	UTR	C/T
45	HM4_2669	179320016	BT043581	UTR	UTR	A/T
46	HM4_2688	179320017	BT043582	UTR	UTR	A/C
47	HM4_2743	179320018	BT043584	UTR	UTR	A/G
48	HM4_2743	179320019	BT043584	UTR	UTR	DIP
49	HM4_2827	179320020	BT043588	UTR	UTR	G/T
50	HM4_2916	179320021	BT043591	UTR	UTR	A/C
51	HM4_3029	179320022	BT043596	UTR	UTR	A/T
52	HM4_3029	179320023	BT043596	UTR	UTR	DIP
53	HM4_3351	179320024	BT043607	UTR	UTR	A/C
54	HM4_3562	179320025	BT043612	UTR	UTR	G/C
55	HM4_3578	179320026	BT043614	UTR	UTR	DIP
56	HM4_3617	179320027	BT043616	UTR	UTR	DIP
57	HM4_3822	179320028	BT043621	UTR	UTR	A/C
58	HM4_3883	179320029	BT043623	UTR	UTR	A/T
59	HM4_3968	179320030	BT043827.1	UTR	UTR	A/C
60	HM4_3968	179320031	BT043827.1	UTR	UTR	DIP
61	HM4_4021	179320032	BT043625	UTR	UTR	C/T
62	HM4_4021	179320033	BT043625	UTR	UTR	DIP
63	HM4_4021	179320034	BT043625	UTR	UTR	A/T
64	HM5_0563	179320035	BT043630	UTR	UTR	A/G
65	HM5_0578	179320036	BT044016.1	EPIC	intron	A/C
66	HM5_0802	179320037	BT043962.1	UTR	UTR	DIP
67	HM5_0904	179320038	BT043647	UTR	UTR	G/C
68	HM5_0924	179320039	BT043649	UTR	UTR	DIP
69	HM5_1120	179320040	BT043653	In silico	UTR	C/T
70	HM5_1355	179320041	BT043664	UTR	UTR	G/C
71	HM5_1454	179320042	BT043668	UTR	UTR	A/T
72	HM5_1463	179320043	BT043669	UTR	UTR	C/T
73	HM5_1743	179320044	BT043680	UTR	UTR	G/T
74	HM5_1753	179320045	BT043681	UTR	UTR	G/T
75	HM5_1753	179320046	BT043681	UTR	UTR	A/C
76	HM5_1779	179320047	BT043828.1	UTR	UTR	A/G
77	HM5_1838	179320048	BT043684	In silico	UTR	A/G
78	HM5_1934	179320049	BT043978	In silico	UTR	A/G
79	HM5_2007	179320050	BT043688	In silico	intron	C/T
80	HM5_2053	179320051	BT043689	UTR	UTR	A/G
81	HM5_2230	179320052	BT043697	UTR	UTR	C/T
82	HM5_2286	179320053	BT043699	UTR	UTR	A/T
83	HM5_2286	179320054	BT043699	UTR	UTR	A/G
84	HM5_2392	179320055	BT043703	UTR	UTR	DIP
85	HM5_2425	179320056	BT043705	In silico	UTR	A/T
86	HM5_2425	179320057	BT043705	in silico	UTR	A/G
87	HM5_2425	179320058	BT043705	In silico	UTR	DIP
88	HM5_2590	179320059	BT043708	UTR	UTR	C/T
89	HM5_2665	179320060	BT043709	UTR	UTR	G/T
90	HM5_2665	179320061	BT043709	UTR	UTR	C/T
91	HM5_2792	179320062	BT043791.1	UTR	UTR	A/T
92	HM5_2792	179320063	BT043791.1	UTR	UTR	DIP
93	HM5_2825	179320064	BT043921.1	UTR	UTR	C/T
94	HM5_2949	179320065	BT043717	UTR	UTR	DIP
95	HM5_2958	179320066	BT043718	UTR	UTR	A/T
96	HM5_3082	179320067	BT043789.1	UTR	UTR	G/C
97	HM5_3093	179320068	BT044006.1	UTR	UTR	A/G
98	HM6_0160	179320069	BT043728	UTR	UTR	A/T
99	HM6_0160	179320070	BT043728	UTR	UTR	A/C
100	HM6_0286	179320071	BT044034.1	UTR	UTR	A/T
101	HM6_0478	179320072	BT043803.1	UTR	UTR	A/G
102	HM6_1045	179320073	BT043758	UTR	UTR	A/T
103	HM6_1177	179320074	BT043764	UTR	UTR	G/C
104	DQ415678.1	179320075	DQ415678.1	EPIC	intron	C/T
105	DQ415678.1	179320076	DQ415678.1	EPIC	intron	G/C
106	GS598716	179320077	GS598716	EPIC	intron	C/T
107	GS598716	179320078	GS598716	EPIC	intron	C/T
108	GS598717	179320079	GS598717	EPIC	exon ?	A/G
109	EG853712.1	179320080	EG853712.1	EPIC	intron	C/T
110	GS598718	179320081	GS598718	EPIC	intron	C/T
111	HM5_1491	250608647	BT043670	UTR	UTR	C/T
112	HM5_2855	250608648	BT043998	UTR	UTR	A/G
